# Supplementary material for: LPC-DHA/EPA-Enriched Diets Increase Brain DHA and Modulate Behavior in Mice That Express Human APOE4
Source: Front Neurosci. 2021 Jul 1;15:690410. doi: 10.3389/fnins.2021.690410 (PMC8282213; doi:10.3389/fnins.2021.690410)
Supplement: Supplementary file 2 [file Data_Sheet_1.xlsx]

## Sheet: Figure 1A
Figure 1A: Plasma DHA levels (% of total fatty acids)
Group	N Size	Statistical Test	Follow Up		Three-way ANOVA Results							Tukey's Multiple Comparions Test Results
Male APOE3 Control	5	Three way ANOVA	Tukey's Multiple Comparisons		Three-way ANOVA	Ordinary						Alpha	0.05
Male APOE3 Krill Oil	5				Alpha	0.05
Male APOE3 LT-Krill Oil	5											Tukey's multiple comparisons test	Predicted (LS) mean diff.	95.00% CI of diff.	Below threshold?	Summary	Adjusted P Value
Female APOE3 Control	5				Source of Variation	% of total variation	P value	P value summary	Significant?
Female APOE3 Krill Oil	5				Treatment	86.34	<0.0001	****	Yes			Control vs. Krill Oil	-1.905	-2.195 to -1.614	Yes	****	<0.0001
Female APOE3 LT-Krill Oil	5				APOE Genotype	7.021	<0.0001	****	Yes			Control vs. LT-Krill Oil	-4.377	-4.667 to -4.087	Yes	****	<0.0001
Male APOE4 Control	5				Sex	0.1148	0.1884	ns	No			Krill Oil vs. LT-Krill Oil	-2.473	-2.763 to -2.182	Yes	****	<0.0001
Male APOE4 Krill Oil	5				Treatment x APOE Genotype	0.3232	0.0922	ns	No
Male APOE4 LT-Krill Oil	5				Treatment x Sex	2.782	<0.0001	****	Yes			Tukey's multiple comparisons test	Mean Diff.	95.00% CI of diff.	Below threshold?	Summary	Adjusted P Value
Female APOE4 Control	5				APOE Genotype x Sex	0.00605	0.7607	ns	No
Female APOE4 Krill Oil	5				Treatment x APOE Genotype x Sex	0.3191	0.0949	ns	No			Control:Male vs. Control:Female	0.585	-0.2962 to 1.466	No	ns	0.3775
Female APOE4 LT-Krill Oil	5											Control:Male vs. Krill Oil:Male	-1.611	-2.492 to -0.7298	Yes	****	<0.0001
					ANOVA table	SS	DF	MS	F (DFn, DFd)	P value		Control:Male vs. Krill Oil:Female	-1.613	-2.494 to -0.7318	Yes	****	<0.0001
					Treatment	192.7	2	96.33	F (2, 48) = 669.7	P<0.0001		Control:Male vs. LT-Krill Oil:Male	-3.597	-4.478 to -2.716	Yes	****	<0.0001
					APOE Genotype	15.67	1	15.67	F (1, 48) = 108.9	P<0.0001		Control:Male vs. LT-Krill Oil:Female	-4.572	-5.453 to -3.691	Yes	****	<0.0001
					Sex	0.2561	1	0.2561	F (1, 48) = 1.781	P=0.1884		Control:Female vs. Krill Oil:Male	-2.196	-3.077 to -1.315	Yes	****	<0.0001
					Treatment x APOE Genotype	0.7211	2	0.3606	F (2, 48) = 2.507	P=0.0922		Control:Female vs. Krill Oil:Female	-2.198	-3.079 to -1.317	Yes	****	<0.0001
					Treatment x Sex	6.208	2	3.104	F (2, 48) = 21.58	P<0.0001		Control:Female vs. LT-Krill Oil:Male	-4.182	-5.063 to -3.301	Yes	****	<0.0001
					APOE Genotype x Sex	0.0135	1	0.0135	F (1, 48) = 0.09385	P=0.7607		Control:Female vs. LT-Krill Oil:Female	-5.157	-6.038 to -4.276	Yes	****	<0.0001
					Treatment x APOE Genotype x Sex	0.712	2	0.356	F (2, 48) = 2.475	P=0.0949		Krill Oil:Male vs. Krill Oil:Female	-0.002	-0.8832 to 0.8792	No	ns	>0.9999
					Residual	6.904	48	0.1438				Krill Oil:Male vs. LT-Krill Oil:Male	-1.986	-2.867 to -1.105	Yes	****	<0.0001
												Krill Oil:Male vs. LT-Krill Oil:Female	-2.961	-3.842 to -2.080	Yes	****	<0.0001
												Krill Oil:Female vs. LT-Krill Oil:Male	-1.984	-2.865 to -1.103	Yes	****	<0.0001
												Krill Oil:Female vs. LT-Krill Oil:Female	-2.959	-3.840 to -2.078	Yes	****	<0.0001
												LT-Krill Oil:Male vs. LT-Krill Oil:Female	-0.975	-1.856 to -0.09381	Yes	*	0.022

## Sheet: Figure 1B
Figure 1B: Plasma LPC- DHA levels (nmol/ml plasma)
Group	N Size	Statistical Test	Follow Up			Two-way ANOVA Results							Tukey's Multiple Comparions Test Results
Female APOE3 Control	6	2-way ANOVA	Tukey's Multiple Comparisons			Two-way ANOVA	Ordinary						Tukey's multiple comparisons test	Mean Diff.	95.00% CI of diff.	Significant?	Summary	Adjusted P Value
Female APOE3 Krill Oil	6					Alpha	0.05						Control vs. Krill Oil	-1.128	-1.838 to -0.4176	Yes	**	0.0014
Female APOE3 LT-Krill Oil	6												Control vs. LT-Krill Oil	-9.546	-10.26 to -8.836	Yes	****	<0.0001
Female APOE4 Control	6					Source of Variation	% of total variation	P value	P value summary	Significant?			Krill Oil vs. LT-Krill Oil	-8.418	-9.128 to -7.708	Yes	****	<0.0001
Female APOE4 Krill Oil	6					Interaction	1.282	0.0009	***	Yes
Female APOE4 LT-Krill Oil	6					Treatment	94.43	<0.0001	****	Yes			Control:E3 Female vs. Control:E4 Female	0.2862	-0.9529 to 1.525	No	ns	0.9802
						Genotype	2.128	<0.0001	****	Yes			Control:E3 Female vs. Krill Oil:E3 Female	-1.442	-2.681 to -0.2033	Yes	*	0.0152
													Control:E3 Female vs. Krill Oil:E4 Female	-0.527	-1.766 to 0.7121	No	ns	0.7861
						ANOVA table	SS	DF	MS	F (DFn, DFd)	P value		Control:E3 Female vs. LT-Krill Oil:E3 Female	-10.72	-11.96 to -9.481	Yes	****	<0.0001
						Interaction	8.867	2	4.434	F (2, 30) = 8.905	P=0.0009		Control:E3 Female vs. LT-Krill Oil:E4 Female	-8.086	-9.325 to -6.847	Yes	****	<0.0001
						Treatment	653.1	2	326.5	F (2, 30) = 655.9	P<0.0001		Control:E4 Female vs. Krill Oil:E3 Female	-1.729	-2.968 to -0.4894	Yes	**	0.0025
						Genotype	14.72	1	14.72	F (1, 30) = 29.56	P<0.0001		Control:E4 Female vs. Krill Oil:E4 Female	-0.8132	-2.052 to 0.4259	No	ns	0.368
						Residual	14.94	30	0.4979				Control:E4 Female vs. LT-Krill Oil:E3 Female	-11.01	-12.25 to -9.767	Yes	****	<0.0001
													Control:E4 Female vs. LT-Krill Oil:E4 Female	-8.372	-9.611 to -7.133	Yes	****	<0.0001
													Krill Oil:E3 Female vs. Krill Oil:E4 Female	0.9153	-0.3237 to 2.154	No	ns	0.2471
													Krill Oil:E3 Female vs. LT-Krill Oil:E3 Female	-9.278	-10.52 to -8.039	Yes	****	<0.0001
													Krill Oil:E3 Female vs. LT-Krill Oil:E4 Female	-6.643	-7.882 to -5.404	Yes	****	<0.0001
													Krill Oil:E4 Female vs. LT-Krill Oil:E3 Female	-10.19	-11.43 to -8.954	Yes	****	<0.0001
													Krill Oil:E4 Female vs. LT-Krill Oil:E4 Female	-7.559	-8.798 to -6.320	Yes	****	<0.0001
													LT-Krill Oil:E3 Female vs. LT-Krill Oil:E4 Female	2.635	1.396 to 3.874	Yes	****	<0.0001

## Sheet: Figure 1C
Figure 1C: Hippocampal DHA levels (% of total fatty acids)
Group	N Size	Statistical Test	Follow Up		Three-way ANOVA Results							Tukey's Multiple Comparions Test Results
Male APOE3 Control	6	Three way ANOVA	Tukey's Multiple Comparisons		Three-way ANOVA	Ordinary						Tukey's multiple comparisons test	Mean Diff.	95.00% CI of diff.	Significant?	Summary	Adjusted P Value
Male APOE3 Krill Oil	6				Alpha	0.05
Male APOE3 LT-Krill Oil	6											Control vs. Krill Oil	-0.9333	-1.508 to -0.3588	Yes	***	0.0007
Female APOE3 Control	6				Source of Variation	% of total variation	P value	P value summary	Significant?			Control vs. LT-Krill Oil	-7.92	-8.495 to -7.345	Yes	****	<0.0001
Female APOE3 Krill Oil	6				Treatment	70.34	<0.0001	****	Yes			Krill Oil vs. LT-Krill Oil	-6.987	-7.561 to -6.412	Yes	****	<0.0001
Female APOE3 LT-Krill Oil	6				APOE Genotype	20.87	<0.0001	****	Yes
Male APOE4 Control	6				Sex	0.8923	0.0001	***	Yes			Control:APOE3 vs. Control:APOE4	2.178	1.012 to 3.345	Yes	****	<0.0001
Male APOE4 Krill Oil	6				Treatment x APOE Genotype	3.897	<0.0001	****	Yes			Control:APOE3 vs. Krill Oil:APOE3	-1.471	-2.638 to -0.3040	Yes	**	0.0057
Male APOE4 LT-Krill Oil	6				Treatment x Sex	0.4577	0.0185	*	Yes			Control:APOE3 vs. Krill Oil:APOE4	1.783	0.6157 to 2.949	Yes	***	0.0004
Female APOE4 Control	6				APOE Genotype x Sex	0.002069	0.845	ns	No			Control:APOE3 vs. LT-Krill Oil:APOE3	-9.891	-11.06 to -8.724	Yes	****	<0.0001
Female APOE4 Krill Oil	6				Treatment x APOE Genotype x Sex	0.3242	0.0562	ns	No			Control:APOE3 vs. LT-Krill Oil:APOE4	-3.771	-4.938 to -2.604	Yes	****	<0.0001
Female APOE4 LT-Krill Oil	6											Control:APOE4 vs. Krill Oil:APOE3	-3.649	-4.816 to -2.482	Yes	****	<0.0001
					ANOVA table	SS	DF	MS	F (DFn, DFd)	P value		Control:APOE4 vs. Krill Oil:APOE4	-0.3958	-1.563 to 0.7710	No	ns	0.9177
					Treatment	899.3	2	449.6	F (2, 60) = 655.6	P<0.0001		Control:APOE4 vs. LT-Krill Oil:APOE3	-12.07	-13.24 to -10.90	Yes	****	<0.0001
					APOE Genotype	266.9	1	266.9	F (1, 60) = 389.1	P<0.0001		Control:APOE4 vs. LT-Krill Oil:APOE4	-5.949	-7.116 to -4.782	Yes	****	<0.0001
					Sex	11.41	1	11.41	F (1, 60) = 16.63	P=0.0001		Krill Oil:APOE3 vs. Krill Oil:APOE4	3.253	2.087 to 4.420	Yes	****	<0.0001
					Treatment x APOE Genotype	49.82	2	24.91	F (2, 60) = 36.32	P<0.0001		Krill Oil:APOE3 vs. LT-Krill Oil:APOE3	-8.42	-9.587 to -7.253	Yes	****	<0.0001
					Treatment x Sex	5.852	2	2.926	F (2, 60) = 4.266	P=0.0185		Krill Oil:APOE3 vs. LT-Krill Oil:APOE4	-2.3	-3.467 to -1.133	Yes	****	<0.0001
					APOE Genotype x Sex	0.02645	1	0.02645	F (1, 60) = 0.03856	P=0.8450		Krill Oil:APOE4 vs. LT-Krill Oil:APOE3	-11.67	-12.84 to -10.51	Yes	****	<0.0001
					Treatment x APOE Genotype x Sex	4.145	2	2.072	F (2, 60) = 3.021	P=0.0562		Krill Oil:APOE4 vs. LT-Krill Oil:APOE4	-5.553	-6.720 to -4.387	Yes	****	<0.0001
					Residual	41.15	60	0.6859				LT-Krill Oil:APOE3 vs. LT-Krill Oil:APOE4	6.12	4.953 to 7.287	Yes	****	<0.0001
												Control:Male vs. Control:Female	0.2633	-2.543 to 3.070	No	ns	0.9998
												Control:Male vs. Krill Oil:Male	-1.071	-3.877 to 1.736	No	ns	0.8714
												Control:Male vs. Krill Oil:Female	-0.5325	-3.339 to 2.274	No	ns	0.9934
												Control:Male vs. LT-Krill Oil:Male	-8.582	-11.39 to -5.775	Yes	****	<0.0001
												Control:Male vs. LT-Krill Oil:Female	-6.995	-9.801 to -4.189	Yes	****	<0.0001
												Control:Female vs. Krill Oil:Male	-1.334	-4.141 to 1.472	No	ns	0.7296
												Control:Female vs. Krill Oil:Female	-0.7958	-3.602 to 2.011	No	ns	0.9604
												Control:Female vs. LT-Krill Oil:Male	-8.845	-11.65 to -6.039	Yes	****	<0.0001
												Control:Female vs. LT-Krill Oil:Female	-7.258	-10.06 to -4.452	Yes	****	<0.0001
												Krill Oil:Male vs. Krill Oil:Female	0.5383	-2.268 to 3.345	No	ns	0.9931
												Krill Oil:Male vs. LT-Krill Oil:Male	-7.511	-10.32 to -4.704	Yes	****	<0.0001
												Krill Oil:Male vs. LT-Krill Oil:Female	-5.924	-8.731 to -3.118	Yes	****	<0.0001
												Krill Oil:Female vs. LT-Krill Oil:Male	-8.049	-10.86 to -5.243	Yes	****	<0.0001
												Krill Oil:Female vs. LT-Krill Oil:Female	-6.463	-9.269 to -3.656	Yes	****	<0.0001
												LT-Krill Oil:Male vs. LT-Krill Oil:Female	1.587	-1.220 to 4.393	No	ns	0.563

## Sheet: Figure 2A
Figure 2A: Plasma EPA levels (% of total fatty acids)
Group	N Size	Statistical Test	Follow Up		Three-way ANOVA Results							Tukey's Multiple Comparions Test Results
Male APOE3 Control	5	Three way ANOVA	Tukey's Multiple Comparisons		Three-way ANOVA	Ordinary						Alpha	0.05
Male APOE3 Krill Oil	5				Alpha	0.05						Tukey's multiple comparisons test	Mean Diff.	95.00% CI of diff.	Below threshold?	Summary	Adjusted P Value
Male APOE3 LT-Krill Oil	5											APOE3 Male Control vs. APOE3 Male Krill Oil	-0.744	-0.9459 to -0.5421	Yes	****	<0.0001
Female APOE3 Control	5				Source of Variation	% of total variation	P value	P value summary	Significant?			APOE3 Male Control vs. APOE3 Male LT-Krill Oil	-1.268	-1.470 to -1.066	Yes	****	<0.0001
Female APOE3 Krill Oil	5				Treatment	84	<0.0001	****	Yes			APOE3 Male Krill Oil vs. APOE3 Male LT-Krill Oil	-0.524	-0.7259 to -0.3221	Yes	****	<0.0001
Female APOE3 LT-Krill Oil	5				APOE Genotype	2.97	<0.0001	****	Yes
Male APOE4 Control	5				Sex	1.653	0.0005	***	Yes			Tukey's multiple comparisons test	Mean Diff.	95.00% CI of diff.	Below threshold?	Summary	Adjusted P Value
Male APOE4 Krill Oil	5				Treatment x APOE Genotype	2.2	0.0004	***	Yes			APOE3 Female Control vs. APOE3 Female Krill Oil	-0.678	-1.020 to -0.3358	Yes	***	0.0005
Male APOE4 LT-Krill Oil	5				Treatment x Sex	2.05	0.0006	***	Yes			APOE3 Female Control vs. APOE3 Female LT-Krill Oil	-1.864	-2.206 to -1.522	Yes	****	<0.0001
Female APOE4 Control	5				APOE Genotype x Sex	0.02239	0.6663	ns	No			APOE3 Female Krill Oil vs. APOE3 Female LT-Krill Oil	-1.186	-1.528 to -0.8438	Yes	****	<0.0001
Female APOE4 Krill Oil	5				Treatment x APOE Genotype x Sex	1.401	0.0051	**	Yes
Female APOE4 LT-Krill Oil	5											Tukey's multiple comparisons test	Mean Diff.	95.00% CI of diff.	Below threshold?	Summary	Adjusted P Value
					ANOVA table	SS	DF	MS	F (DFn, DFd)	P value		APOE4 Male Control vs. APOE4 Male Krill Oil	-0.364	-0.6497 to -0.07829	Yes	*	0.0135
					Treatment	18.24	2	9.118	F (2, 48) = 353.2	P<0.0001		APOE4 Male Control vs. APOE4 Male LT-Krill Oil	-1.026	-1.312 to -0.7403	Yes	****	<0.0001
					APOE Genotype	0.6448	1	0.6448	F (1, 48) = 24.98	P<0.0001		APOE4 Male Krill Oil vs. APOE4 Male LT-Krill Oil	-0.662	-0.9477 to -0.3763	Yes	***	0.0001
					Sex	0.3588	1	0.3588	F (1, 48) = 13.90	P=0.0005
					Treatment x APOE Genotype	0.4777	2	0.2388	F (2, 48) = 9.252	P=0.0004		Tukey's multiple comparisons test	Mean Diff.	95.00% CI of diff.	Below threshold?	Summary	Adjusted P Value
					Treatment x Sex	0.4449	2	0.2225	F (2, 48) = 8.618	P=0.0006		APOE4 Female Control vs. APOE4 Female Krill Oil	-0.604	-0.8374 to -0.3706	Yes	****	<0.0001
					APOE Genotype x Sex	0.00486	1	0.00486	F (1, 48) = 0.1883	P=0.6663		APOE4 Female Control vs. APOE4 Female LT-Krill Oil	-1.232	-1.465 to -0.9986	Yes	****	<0.0001
					Treatment x APOE Genotype x Sex	0.3042	2	0.1521	F (2, 48) = 5.893	P=0.0051		APOE4 Female Krill Oil vs. APOE4 Female LT-Krill Oil	-0.628	-0.8614 to -0.3946	Yes	****	<0.0001
					Residual	1.239	48	0.02582
												Control:Male APOE3 vs. Control:Female APOE3	0.004	-0.3449 to 0.3529	No	ns	>0.9999
												Control:Male APOE3 vs. Control:Male APOE4	-0.018	-0.3669 to 0.3309	No	ns	>0.9999
												Control:Male APOE3 vs. Control:Female APOE4	-0.006	-0.3549 to 0.3429	No	ns	>0.9999
												Control:Male APOE3 vs. Krill Oil:Male APOE3	-0.744	-1.093 to -0.3951	Yes	****	<0.0001
												Control:Male APOE3 vs. Krill Oil:Female APOE3	-0.674	-1.023 to -0.3251	Yes	****	<0.0001
												Control:Male APOE3 vs. Krill Oil:Male APOE4	-0.382	-0.7309 to -0.03307	Yes	*	0.0209
												Control:Male APOE3 vs. Krill Oil:Female APOE4	-0.61	-0.9589 to -0.2611	Yes	****	<0.0001
												Control:Male APOE3 vs. LT-Krill Oil:Male APOE3	-1.268	-1.617 to -0.9191	Yes	****	<0.0001
												Control:Male APOE3 vs. LT-Krill Oil:Female APOE3	-1.86	-2.209 to -1.511	Yes	****	<0.0001
												Control:Male APOE3 vs. LT-Krill Oil:Male APOE4	-1.044	-1.393 to -0.6951	Yes	****	<0.0001
												Control:Male APOE3 vs. LT-Krill Oil:Female APOE4	-1.238	-1.587 to -0.8891	Yes	****	<0.0001
												Control:Female APOE3 vs. Control:Male APOE4	-0.022	-0.3709 to 0.3269	No	ns	>0.9999
												Control:Female APOE3 vs. Control:Female APOE4	-0.01	-0.3589 to 0.3389	No	ns	>0.9999
												Control:Female APOE3 vs. Krill Oil:Male APOE3	-0.748	-1.097 to -0.3991	Yes	****	<0.0001
												Control:Female APOE3 vs. Krill Oil:Female APOE3	-0.678	-1.027 to -0.3291	Yes	****	<0.0001
												Control:Female APOE3 vs. Krill Oil:Male APOE4	-0.386	-0.7349 to -0.03707	Yes	*	0.0187
												Control:Female APOE3 vs. Krill Oil:Female APOE4	-0.614	-0.9629 to -0.2651	Yes	****	<0.0001
												Control:Female APOE3 vs. LT-Krill Oil:Male APOE3	-1.272	-1.621 to -0.9231	Yes	****	<0.0001
												Control:Female APOE3 vs. LT-Krill Oil:Female APOE3	-1.864	-2.213 to -1.515	Yes	****	<0.0001
												Control:Female APOE3 vs. LT-Krill Oil:Male APOE4	-1.048	-1.397 to -0.6991	Yes	****	<0.0001
												Control:Female APOE3 vs. LT-Krill Oil:Female APOE4	-1.242	-1.591 to -0.8931	Yes	****	<0.0001
												Control:Male APOE4 vs. Control:Female APOE4	0.012	-0.3369 to 0.3609	No	ns	>0.9999
												Control:Male APOE4 vs. Krill Oil:Male APOE3	-0.726	-1.075 to -0.3771	Yes	****	<0.0001
												Control:Male APOE4 vs. Krill Oil:Female APOE3	-0.656	-1.005 to -0.3071	Yes	****	<0.0001
												Control:Male APOE4 vs. Krill Oil:Male APOE4	-0.364	-0.7129 to -0.01507	Yes	*	0.0339
												Control:Male APOE4 vs. Krill Oil:Female APOE4	-0.592	-0.9409 to -0.2431	Yes	****	<0.0001
												Control:Male APOE4 vs. LT-Krill Oil:Male APOE3	-1.25	-1.599 to -0.9011	Yes	****	<0.0001
												Control:Male APOE4 vs. LT-Krill Oil:Female APOE3	-1.842	-2.191 to -1.493	Yes	****	<0.0001
												Control:Male APOE4 vs. LT-Krill Oil:Male APOE4	-1.026	-1.375 to -0.6771	Yes	****	<0.0001
												Control:Male APOE4 vs. LT-Krill Oil:Female APOE4	-1.22	-1.569 to -0.8711	Yes	****	<0.0001
												Control:Female APOE4 vs. Krill Oil:Male APOE3	-0.738	-1.087 to -0.3891	Yes	****	<0.0001
												Control:Female APOE4 vs. Krill Oil:Female APOE3	-0.668	-1.017 to -0.3191	Yes	****	<0.0001
												Control:Female APOE4 vs. Krill Oil:Male APOE4	-0.376	-0.7249 to -0.02707	Yes	*	0.0246
												Control:Female APOE4 vs. Krill Oil:Female APOE4	-0.604	-0.9529 to -0.2551	Yes	****	<0.0001
												Control:Female APOE4 vs. LT-Krill Oil:Male APOE3	-1.262	-1.611 to -0.9131	Yes	****	<0.0001
												Control:Female APOE4 vs. LT-Krill Oil:Female APOE3	-1.854	-2.203 to -1.505	Yes	****	<0.0001
												Control:Female APOE4 vs. LT-Krill Oil:Male APOE4	-1.038	-1.387 to -0.6891	Yes	****	<0.0001
												Control:Female APOE4 vs. LT-Krill Oil:Female APOE4	-1.232	-1.581 to -0.8831	Yes	****	<0.0001
												Krill Oil:Male APOE3 vs. Krill Oil:Female APOE3	0.07	-0.2789 to 0.4189	No	ns	>0.9999
												Krill Oil:Male APOE3 vs. Krill Oil:Male APOE4	0.362	0.01307 to 0.7109	Yes	*	0.0357
												Krill Oil:Male APOE3 vs. Krill Oil:Female APOE4	0.134	-0.2149 to 0.4829	No	ns	0.9725
												Krill Oil:Male APOE3 vs. LT-Krill Oil:Male APOE3	-0.524	-0.8729 to -0.1751	Yes	***	0.0003
												Krill Oil:Male APOE3 vs. LT-Krill Oil:Female APOE3	-1.116	-1.465 to -0.7671	Yes	****	<0.0001
												Krill Oil:Male APOE3 vs. LT-Krill Oil:Male APOE4	-0.3	-0.6489 to 0.04893	No	ns	0.1555
												Krill Oil:Male APOE3 vs. LT-Krill Oil:Female APOE4	-0.494	-0.8429 to -0.1451	Yes	***	0.0007
												Krill Oil:Female APOE3 vs. Krill Oil:Male APOE4	0.292	-0.05693 to 0.6409	No	ns	0.1833
												Krill Oil:Female APOE3 vs. Krill Oil:Female APOE4	0.064	-0.2849 to 0.4129	No	ns	>0.9999
												Krill Oil:Female APOE3 vs. LT-Krill Oil:Male APOE3	-0.594	-0.9429 to -0.2451	Yes	****	<0.0001
												Krill Oil:Female APOE3 vs. LT-Krill Oil:Female APOE3	-1.186	-1.535 to -0.8371	Yes	****	<0.0001
												Krill Oil:Female APOE3 vs. LT-Krill Oil:Male APOE4	-0.37	-0.7189 to -0.02107	Yes	*	0.0289
												Krill Oil:Female APOE3 vs. LT-Krill Oil:Female APOE4	-0.564	-0.9129 to -0.2151	Yes	****	<0.0001
												Krill Oil:Male APOE4 vs. Krill Oil:Female APOE4	-0.228	-0.5769 to 0.1209	No	ns	0.5281
												Krill Oil:Male APOE4 vs. LT-Krill Oil:Male APOE3	-0.886	-1.235 to -0.5371	Yes	****	<0.0001
												Krill Oil:Male APOE4 vs. LT-Krill Oil:Female APOE3	-1.478	-1.827 to -1.129	Yes	****	<0.0001
												Krill Oil:Male APOE4 vs. LT-Krill Oil:Male APOE4	-0.662	-1.011 to -0.3131	Yes	****	<0.0001
												Krill Oil:Male APOE4 vs. LT-Krill Oil:Female APOE4	-0.856	-1.205 to -0.5071	Yes	****	<0.0001
												Krill Oil:Female APOE4 vs. LT-Krill Oil:Male APOE3	-0.658	-1.007 to -0.3091	Yes	****	<0.0001
												Krill Oil:Female APOE4 vs. LT-Krill Oil:Female APOE3	-1.25	-1.599 to -0.9011	Yes	****	<0.0001
												Krill Oil:Female APOE4 vs. LT-Krill Oil:Male APOE4	-0.434	-0.7829 to -0.08507	Yes	**	0.0047
												Krill Oil:Female APOE4 vs. LT-Krill Oil:Female APOE4	-0.628	-0.9769 to -0.2791	Yes	****	<0.0001
												LT-Krill Oil:Male APOE3 vs. LT-Krill Oil:Female APOE3	-0.592	-0.9409 to -0.2431	Yes	****	<0.0001
												LT-Krill Oil:Male APOE3 vs. LT-Krill Oil:Male APOE4	0.224	-0.1249 to 0.5729	No	ns	0.5547
												LT-Krill Oil:Male APOE3 vs. LT-Krill Oil:Female APOE4	0.03	-0.3189 to 0.3789	No	ns	>0.9999
												LT-Krill Oil:Female APOE3 vs. LT-Krill Oil:Male APOE4	0.816	0.4671 to 1.165	Yes	****	<0.0001
												LT-Krill Oil:Female APOE3 vs. LT-Krill Oil:Female APOE4	0.622	0.2731 to 0.9709	Yes	****	<0.0001
												LT-Krill Oil:Male APOE4 vs. LT-Krill Oil:Female APOE4	-0.194	-0.5429 to 0.1549	No	ns	0.7478

## Sheet: Figure 2B.
Figure 2B: Plasma LPC- EPA levels (nmol/ml plasma)
Group	N Size	Statistical Test	Follow Up			Two-way ANOVA Results							Tukey's Multiple Comparions Test Results
Female APOE3 Control	6	2-way ANOVA	Tukey's Multiple Comparisons			Two-way ANOVA	Ordinary						Tukey's multiple comparisons test	Mean Diff.	95.00% CI of diff.	Significant?	Summary	Adjusted P Value
Female APOE3 Krill Oil	6					Alpha	0.05
Female APOE3 LT-Krill Oil	6												Control vs. Krill Oil	-0.5353	-1.054 to -0.01666	Yes	*	0.042
Female APOE4 Control	6					Source of Variation	% of total variation	P value	P value summary	Significant?			Control vs. LT-Krill Oil	-7.581	-8.100 to -7.062	Yes	****	<0.0001
Female APOE4 Krill Oil	6					Interaction	2.762	<0.0001	****	Yes			Krill Oil vs. LT-Krill Oil	-7.046	-7.564 to -6.527	Yes	****	<0.0001
Female APOE4 LT-Krill Oil	6					Treatment	93.43	<0.0001	****	Yes
						Genotype	2.072	<0.0001	****	Yes			Control:E3 Female vs. Control:E4 Female	0.04717	-0.8578 to 0.9522	No	ns	>0.9999
													Control:E3 Female vs. Krill Oil:E3 Female	-0.6812	-1.586 to 0.2238	No	ns	0.2297
						ANOVA table	SS	DF	MS	F (DFn, DFd)	P value		Control:E3 Female vs. Krill Oil:E4 Female	-0.3423	-1.247 to 0.5627	No	ns	0.8561
						Interaction	12.7	2	6.351	F (2, 30) = 23.91	P<0.0001		Control:E3 Female vs. LT-Krill Oil:E3 Female	-8.908	-9.813 to -8.003	Yes	****	<0.0001
						Treatment	429.6	2	214.8	F (2, 30) = 808.8	P<0.0001		Control:E3 Female vs. LT-Krill Oil:E4 Female	-6.207	-7.112 to -5.302	Yes	****	<0.0001
						Genotype	9.525	1	9.525	F (1, 30) = 35.86	P<0.0001		Control:E4 Female vs. Krill Oil:E3 Female	-0.7283	-1.633 to 0.1767	No	ns	0.1724
						Residual	7.968	30	0.2656				Control:E4 Female vs. Krill Oil:E4 Female	-0.3895	-1.294 to 0.5155	No	ns	0.7778
													Control:E4 Female vs. LT-Krill Oil:E3 Female	-8.955	-9.860 to -8.050	Yes	****	<0.0001
													Control:E4 Female vs. LT-Krill Oil:E4 Female	-6.255	-7.159 to -5.350	Yes	****	<0.0001
													Krill Oil:E3 Female vs. Krill Oil:E4 Female	0.3388	-0.5662 to 1.244	No	ns	0.8612
													Krill Oil:E3 Female vs. LT-Krill Oil:E3 Female	-8.227	-9.131 to -7.322	Yes	****	<0.0001
													Krill Oil:E3 Female vs. LT-Krill Oil:E4 Female	-5.526	-6.431 to -4.621	Yes	****	<0.0001
													Krill Oil:E4 Female vs. LT-Krill Oil:E3 Female	-8.565	-9.470 to -7.660	Yes	****	<0.0001
													Krill Oil:E4 Female vs. LT-Krill Oil:E4 Female	-5.865	-6.770 to -4.960	Yes	****	<0.0001
													LT-Krill Oil:E3 Female vs. LT-Krill Oil:E4 Female	2.7	1.795 to 3.605	Yes	****	<0.0001

## Sheet: Figure 2C
Figure 2C: Hippocampal EPA levels (% of total fatty acids)
Group	N Size	Statistical Test	Follow Up		Three-way ANOVA Results							Tukey's Multiple Comparions Test Results
Male APOE3 Control	6	Three way ANOVA	Tukey's Multiple Comparisons		Three-way ANOVA	Ordinary						Tukey's multiple comparisons test	Mean Diff.	95.00% CI of diff.	Significant?	Summary	Adjusted P Value
Male APOE3 Krill Oil	6				Alpha	0.05
Male APOE3 LT-Krill Oil	6											Control vs. Krill Oil	-0.5038	-0.7164 to -0.2911	Yes	****	<0.0001
Female APOE3 Control	6				Source of Variation	% of total variation	P value	P value summary	Significant?			Control vs. LT-Krill Oil	-2.13	-2.343 to -1.918	Yes	****	<0.0001
Female APOE3 Krill Oil	6				Treatment	87.98	<0.0001	****	Yes			Krill Oil vs. LT-Krill Oil	-1.627	-1.839 to -1.414	Yes	****	<0.0001
Female APOE3 LT-Krill Oil	6				APOE Genotype	0.6602	0.0332	*	Yes
Male APOE4 Control	6				Sex	1.14	0.0058	**	Yes			Control:Male APOE3 vs. Control:Female APOE3	-0.2667	-0.8685 to 0.3351	No	ns	0.9329
Male APOE4 Krill Oil	6				Treatment x APOE Genotype	0.3566	0.2847	ns	No			Control:Male APOE3 vs. Control:Male APOE4	0.01333	-0.5885 to 0.6151	No	ns	>0.9999
Male APOE4 LT-Krill Oil	6				Treatment x Sex	0.7698	0.0707	ns	No			Control:Male APOE3 vs. Control:Female APOE4	-0.2683	-0.8701 to 0.3335	No	ns	0.9302
Female APOE4 Control	6				APOE Genotype x Sex	0.03968	0.5951	ns	No			Control:Male APOE3 vs. Krill Oil:Male APOE3	-0.6083	-1.210 to -0.006548	Yes	*	0.0453
Female APOE4 Krill Oil	6				Treatment x APOE Genotype x Sex	0.7145	0.0848	ns	No			Control:Male APOE3 vs. Krill Oil:Female APOE3	-0.84	-1.442 to -0.2382	Yes	***	0.0008
Female APOE4 LT-Krill Oil	6											Control:Male APOE3 vs. Krill Oil:Male APOE4	-0.6867	-1.288 to -0.08488	Yes	*	0.0128
					ANOVA table	SS	DF	MS	F (DFn, DFd)	P value		Control:Male APOE3 vs. Krill Oil:Female APOE4	-0.4017	-1.003 to 0.2001	No	ns	0.5086
					Treatment	59.51	2	29.75	F (2, 60) = 316.6	P<0.0001		Control:Male APOE3 vs. LT-Krill Oil:Male APOE3	-2.285	-2.887 to -1.683	Yes	****	<0.0001
					APOE Genotype	0.4465	1	0.4465	F (1, 60) = 4.751	P=0.0332		Control:Male APOE3 vs. LT-Krill Oil:Female APOE3	-2.523	-3.125 to -1.922	Yes	****	<0.0001
					Sex	0.7709	1	0.7709	F (1, 60) = 8.203	P=0.0058		Control:Male APOE3 vs. LT-Krill Oil:Male APOE4	-1.863	-2.465 to -1.262	Yes	****	<0.0001
					Treatment x APOE Genotype	0.2412	2	0.1206	F (2, 60) = 1.283	P=0.2847		Control:Male APOE3 vs. LT-Krill Oil:Female APOE4	-2.372	-2.973 to -1.770	Yes	****	<0.0001
					Treatment x Sex	0.5207	2	0.2603	F (2, 60) = 2.770	P=0.0707		Control:Female APOE3 vs. Control:Male APOE4	0.28	-0.3218 to 0.8818	No	ns	0.9088
					APOE Genotype x Sex	0.02683	1	0.02683	F (1, 60) = 0.2855	P=0.5951		Control:Female APOE3 vs. Control:Female APOE4	-0.001667	-0.6035 to 0.6001	No	ns	>0.9999
					Treatment x APOE Genotype x Sex	0.4833	2	0.2416	F (2, 60) = 2.571	P=0.0848		Control:Female APOE3 vs. Krill Oil:Male APOE3	-0.3417	-0.9435 to 0.2601	No	ns	0.7358
					Residual	5.639	60	0.09398				Control:Female APOE3 vs. Krill Oil:Female APOE3	-0.5733	-1.175 to 0.02845	No	ns	0.0757
												Control:Female APOE3 vs. Krill Oil:Male APOE4	-0.42	-1.022 to 0.1818	No	ns	0.4395
												Control:Female APOE3 vs. Krill Oil:Female APOE4	-0.135	-0.7368 to 0.4668	No	ns	0.9998
												Control:Female APOE3 vs. LT-Krill Oil:Male APOE3	-2.018	-2.620 to -1.417	Yes	****	<0.0001
												Control:Female APOE3 vs. LT-Krill Oil:Female APOE3	-2.257	-2.858 to -1.655	Yes	****	<0.0001
												Control:Female APOE3 vs. LT-Krill Oil:Male APOE4	-1.597	-2.198 to -0.9949	Yes	****	<0.0001
												Control:Female APOE3 vs. LT-Krill Oil:Female APOE4	-2.105	-2.707 to -1.503	Yes	****	<0.0001
												Control:Male APOE4 vs. Control:Female APOE4	-0.2817	-0.8835 to 0.3201	No	ns	0.9055
												Control:Male APOE4 vs. Krill Oil:Male APOE3	-0.6217	-1.223 to -0.01988	Yes	*	0.0369
												Control:Male APOE4 vs. Krill Oil:Female APOE3	-0.8533	-1.455 to -0.2515	Yes	***	0.0006
												Control:Male APOE4 vs. Krill Oil:Male APOE4	-0.7	-1.302 to -0.09822	Yes	*	0.0102
												Control:Male APOE4 vs. Krill Oil:Female APOE4	-0.415	-1.017 to 0.1868	No	ns	0.458
												Control:Male APOE4 vs. LT-Krill Oil:Male APOE3	-2.298	-2.900 to -1.697	Yes	****	<0.0001
												Control:Male APOE4 vs. LT-Krill Oil:Female APOE3	-2.537	-3.138 to -1.935	Yes	****	<0.0001
												Control:Male APOE4 vs. LT-Krill Oil:Male APOE4	-1.877	-2.478 to -1.275	Yes	****	<0.0001
												Control:Male APOE4 vs. LT-Krill Oil:Female APOE4	-2.385	-2.987 to -1.783	Yes	****	<0.0001
												Control:Female APOE4 vs. Krill Oil:Male APOE3	-0.34	-0.9418 to 0.2618	No	ns	0.7416
												Control:Female APOE4 vs. Krill Oil:Female APOE3	-0.5717	-1.173 to 0.03012	No	ns	0.0775
												Control:Female APOE4 vs. Krill Oil:Male APOE4	-0.4183	-1.020 to 0.1835	No	ns	0.4456
												Control:Female APOE4 vs. Krill Oil:Female APOE4	-0.1333	-0.7351 to 0.4685	No	ns	0.9998
												Control:Female APOE4 vs. LT-Krill Oil:Male APOE3	-2.017	-2.618 to -1.415	Yes	****	<0.0001
												Control:Female APOE4 vs. LT-Krill Oil:Female APOE3	-2.255	-2.857 to -1.653	Yes	****	<0.0001
												Control:Female APOE4 vs. LT-Krill Oil:Male APOE4	-1.595	-2.197 to -0.9932	Yes	****	<0.0001
												Control:Female APOE4 vs. LT-Krill Oil:Female APOE4	-2.103	-2.705 to -1.502	Yes	****	<0.0001
												Krill Oil:Male APOE3 vs. Krill Oil:Female APOE3	-0.2317	-0.8335 to 0.3701	No	ns	0.9748
												Krill Oil:Male APOE3 vs. Krill Oil:Male APOE4	-0.07833	-0.6801 to 0.5235	No	ns	>0.9999
												Krill Oil:Male APOE3 vs. Krill Oil:Female APOE4	0.2067	-0.3951 to 0.8085	No	ns	0.9895
												Krill Oil:Male APOE3 vs. LT-Krill Oil:Male APOE3	-1.677	-2.278 to -1.075	Yes	****	<0.0001
												Krill Oil:Male APOE3 vs. LT-Krill Oil:Female APOE3	-1.915	-2.517 to -1.313	Yes	****	<0.0001
												Krill Oil:Male APOE3 vs. LT-Krill Oil:Male APOE4	-1.255	-1.857 to -0.6532	Yes	****	<0.0001
												Krill Oil:Male APOE3 vs. LT-Krill Oil:Female APOE4	-1.763	-2.365 to -1.162	Yes	****	<0.0001
												Krill Oil:Female APOE3 vs. Krill Oil:Male APOE4	0.1533	-0.4485 to 0.7551	No	ns	0.9992
												Krill Oil:Female APOE3 vs. Krill Oil:Female APOE4	0.4383	-0.1635 to 1.040	No	ns	0.3741
												Krill Oil:Female APOE3 vs. LT-Krill Oil:Male APOE3	-1.445	-2.047 to -0.8432	Yes	****	<0.0001
												Krill Oil:Female APOE3 vs. LT-Krill Oil:Female APOE3	-1.683	-2.285 to -1.082	Yes	****	<0.0001
												Krill Oil:Female APOE3 vs. LT-Krill Oil:Male APOE4	-1.023	-1.625 to -0.4215	Yes	****	<0.0001
												Krill Oil:Female APOE3 vs. LT-Krill Oil:Female APOE4	-1.532	-2.133 to -0.9299	Yes	****	<0.0001
												Krill Oil:Male APOE4 vs. Krill Oil:Female APOE4	0.285	-0.3168 to 0.8868	No	ns	0.8985
												Krill Oil:Male APOE4 vs. LT-Krill Oil:Male APOE3	-1.598	-2.200 to -0.9965	Yes	****	<0.0001
												Krill Oil:Male APOE4 vs. LT-Krill Oil:Female APOE3	-1.837	-2.438 to -1.235	Yes	****	<0.0001
												Krill Oil:Male APOE4 vs. LT-Krill Oil:Male APOE4	-1.177	-1.778 to -0.5749	Yes	****	<0.0001
												Krill Oil:Male APOE4 vs. LT-Krill Oil:Female APOE4	-1.685	-2.287 to -1.083	Yes	****	<0.0001
												Krill Oil:Female APOE4 vs. LT-Krill Oil:Male APOE3	-1.883	-2.485 to -1.282	Yes	****	<0.0001
												Krill Oil:Female APOE4 vs. LT-Krill Oil:Female APOE3	-2.122	-2.723 to -1.520	Yes	****	<0.0001
												Krill Oil:Female APOE4 vs. LT-Krill Oil:Male APOE4	-1.462	-2.063 to -0.8599	Yes	****	<0.0001
												Krill Oil:Female APOE4 vs. LT-Krill Oil:Female APOE4	-1.97	-2.572 to -1.368	Yes	****	<0.0001
												LT-Krill Oil:Male APOE3 vs. LT-Krill Oil:Female APOE3	-0.2383	-0.8401 to 0.3635	No	ns	0.9689
												LT-Krill Oil:Male APOE3 vs. LT-Krill Oil:Male APOE4	0.4217	-0.1801 to 1.023	No	ns	0.4333
												LT-Krill Oil:Male APOE3 vs. LT-Krill Oil:Female APOE4	-0.08667	-0.6885 to 0.5151	No	ns	>0.9999
												LT-Krill Oil:Female APOE3 vs. LT-Krill Oil:Male APOE4	0.66	0.05822 to 1.262	Yes	*	0.02
												LT-Krill Oil:Female APOE3 vs. LT-Krill Oil:Female APOE4	0.1517	-0.4501 to 0.7535	No	ns	0.9993
												LT-Krill Oil:Male APOE4 vs. LT-Krill Oil:Female APOE4	-0.5083	-1.110 to 0.09345	No	ns	0.1777

## Sheet: Figure 3A
Figure 3A: Open Field - Total Distance Traveled (m)
Group	Excluded from Analysis	N Size	Statistical Test			Three-way ANOVA Results
Male APOE3 Control	1	22	Three way ANOVA
Male APOE3 Krill Oil	0	18				Three-way ANOVA	Ordinary
Male APOE3 LT-Krill Oil	0	19				Alpha	0.05
Female APOE3 Control	1	17
Female APOE3 Krill Oil	0	18				Source of Variation	% of total variation	P value	P value summary	Significant?
Female APOE3 LT-Krill Oil	0	17				Treatment	0.7635	0.3066	ns	No
Male APOE4 Control	0	19				APOE Genotype	0.7801	0.1206	ns	No
Male APOE4 Krill Oil	0	21				Sex	24.71	<0.0001	****	Yes
Male APOE4 LT-Krill Oil	0	19				Treatment x APOE Genotype	0.5111	0.4526	ns	No
Female APOE4 Control	0	22				Treatment x Sex	1.782	0.0646	ns	No
Female APOE4 Krill Oil	0	20				APOE Genotype x Sex	4.527e-05	0.9905	ns	No
Female APOE4 LT-Krill Oil	0	16				Treatment x APOE Genotype x Sex	1.013	0.209	ns	No
						ANOVA table	SS (Type III)	DF	MS	F (DFn, DFd)	P value
						Treatment	119.4	2	59.7	F (2, 216) = 1.189	P=0.3066
						APOE Genotype	122	1	122	F (1, 216) = 2.429	P=0.1206
						Sex	3864	1	3864	F (1, 216) = 76.94	P<0.0001
						Treatment x APOE Genotype	79.92	2	39.96	F (2, 216) = 0.7957	P=0.4526
						Treatment x Sex	278.7	2	139.3	F (2, 216) = 2.775	P=0.0646
						APOE Genotype x Sex	0.007079	1	0.007079	F (1, 216) = 0.0001410	P=0.9905
						Treatment x APOE Genotype x Sex	158.4	2	79.19	F (2, 216) = 1.577	P=0.2090
						Residual	10847	216	50.22

## Sheet: Figure 3B
Figure 3B: Open Field - Time Immobile (s)
Group	Excluded from Analysis	N Size	Statistical Test		Three-way ANOVA Results
Male APOE3 Control	1	22	Three way ANOVA		Alpha	0.05
Male APOE3 Krill Oil	0	18
Male APOE3 LT-Krill Oil	0	19			Source of Variation	% of total variation	P value	P value summary	Significant?
Female APOE3 Control	1	18			Treatment	1.238	0.2269	ns	No
Female APOE3 Krill Oil	0	18			APOE Genotype	2.626	0.0126	*	Yes
Female APOE3 LT-Krill Oil	0	17			Sex	5.534	0.0003	***	Yes
Male APOE4 Control	0	19			Treatment x APOE Genotype	0.4728	0.5663	ns	No
Male APOE4 Krill Oil	0	21			Treatment x Sex	0.05795	0.9325	ns	No
Male APOE4 LT-Krill Oil	0	19			APOE Genotype x Sex	0.0198	0.8272	ns	No
Female APOE4 Control	0	22			Treatment x APOE Genotype x Sex	0.4816	0.5604	ns	No
Female APOE4 Krill Oil	0	20
Female APOE4 LT-Krill Oil	0	16			ANOVA table	SS (Type III)	DF	MS	F (DFn, DFd)	P value
					Treatment	15979	2	7989	F (2, 215) = 1.493	P=0.2269
					APOE Genotype	33886	1	33886	F (1, 215) = 6.334	P=0.0126
					Sex	71403	1	71403	F (1, 215) = 13.35	P=0.0003
					Treatment x APOE Genotype	6101	2	3050	F (2, 215) = 0.5702	P=0.5663
					Treatment x Sex	747.7	2	373.9	F (2, 215) = 0.06989	P=0.9325
					APOE Genotype x Sex	255.4	1	255.4	F (1, 215) = 0.04775	P=0.8272
					Treatment x APOE Genotype x Sex	6213	2	3107	F (2, 215) = 0.5807	P=0.5604
					Residual	1150152	215	5350

## Sheet: Figure 3C
Figure 3C: Novel Object Recognition - Preference Index
Group	Excluded from analysis	N Size	Statistical Test	Follow Up		Three-way ANOVA Results							Tukey's Multiple Comparions Test Results
Male APOE3 Control	6	17	Three way ANOVA	Tukey's Multiple Comparisons		Three-way ANOVA	Ordinary						Tukey's multiple comparisons test	Predicted (LS) mean diff.	95.00% CI of diff.	Below threshold?	Summary	Adjusted P Value
Male APOE3 Krill Oil	3	15				Alpha	0.05
Male APOE3 LT-Krill Oil	5	14											Control vs. Krill Oil	-0.0381	-0.08186 to 0.005663	No	ns	0.1018
Female APOE3 Control	4	14				Source of Variation	% of total variation	P value	P value summary	Significant?			Control vs. LT-Krill Oil	-0.08881	-0.1337 to -0.04395	Yes	****	<0.0001
Female APOE3 Krill Oil	0	18				Treatment	9.993	<0.0001	****	Yes			Krill Oil vs. LT-Krill Oil	-0.05071	-0.09445 to -0.006976	Yes	*	0.0184
Female APOE3 LT-Krill Oil	1	16				APOE Genotype	1.728	0.0524	ns	No
Male APOE4 Control	4	15				Sex	0.005272	0.9143	ns	No			APOE3
Male APOE4 Krill Oil	3	18				Treatment x APOE Genotype	3.449	0.0241	*	Yes			Control vs. Krill Oil	-0.005437	-0.06757 to 0.05670	No	ns	0.9767
Male APOE4 LT-Krill Oil	3	16				Treatment x Sex	0.724	0.4516	ns	No			Control vs. LT-Krill Oil	-0.03684	-0.09994 to 0.02626	No	ns	0.3539
Female APOE4 Control	5	17				APOE Genotype x Sex	0.1072	0.6274	ns	No			Krill Oil vs. LT-Krill Oil	-0.0314	-0.09354 to 0.03073	No	ns	0.4583
Female APOE4 Krill Oil	1	19				Treatment x APOE Genotype x Sex	0.1508	0.8469	ns	No
Female APOE4 LT-Krill Oil	0	16											APOE4
						ANOVA table	SS (Type III)	DF	MS	F (DFn, DFd)	P value		Control vs. Krill Oil	-0.06822	-0.1282 to -0.008254	Yes	*	0.0213
						Treatment	0.2488	2	0.1244	F (2, 184) = 11.02	P<0.0001		Control vs. LT-Krill Oil	-0.1411	-0.2032 to -0.07902	Yes	****	<0.0001
						APOE Genotype	0.04302	1	0.04302	F (1, 184) = 3.811	P=0.0524		Krill Oil vs. LT-Krill Oil	-0.0729	-0.1329 to -0.01293	Yes	*	0.0126
						Sex	0.0001312	1	0.0001312	F (1, 184) = 0.01162	P=0.9143
						Treatment x APOE Genotype	0.08586	2	0.04293	F (2, 184) = 3.803	P=0.0241
						Treatment x Sex	0.01802	2	0.009011	F (2, 184) = 0.7983	P=0.4516
						APOE Genotype x Sex	0.002669	1	0.002669	F (1, 184) = 0.2364	P=0.6274
						Treatment x APOE Genotype x Sex	0.003754	2	0.001877	F (2, 184) = 0.1663	P=0.8469
						Residual	2.077	184	0.01129

## Sheet: Figure 4
Figure 4: Hippocampal Protein Levels
Figure 4: Hippocampal Synaptic Protein Levels
Group	SV2A N Size	SV2A t-test Result	PSD95 N Size	PSD95 t-test Result	Synaptophysin N Size	Synaptophysin t-test Result
Male APOE3 Control	7	t(12)= 2.48, p = 0.029	7	t(12)= 1.29, p = 0.22	7	t(12)= 1.59, p = 0.14
Male APOE3 LT-Krill Oil	7		7		7
Female APOE3 Control	6	t(10)= 2.23, p = 0.0503	7	t(12)= 0.84, p = 0.42	7	t(12)= 0.67, p = 0.52
Female APOE3 LT-Krill Oil	6		7		7
Male APOE4 Control	7	t(12)= 3.01, p = 0.010	7	t(12)= 0.85, p = 0.41	7	t(12)= 1.01, p = 0.33
Male APOE4 LT-Krill Oil	7		7		7
Female APOE4 Control	6	t(11)= 2.45, p = 0.032	7	t(12)= 0.82, p = 0.82	7	t(11)= 1.79, p = 0.10
Female APOE4 LT-Krill Oil	7		7		6

[truncated: 3 more sheets: Sup Figure 1A, Sup Figure 1B, Fatty Acid Composition]
